# Supplementary material for: In Vitro Anti-Influenza Virus Activity of Non-Polar Primula veris subsp. veris Extract
Source: Pharmaceuticals (Basel). 2022 Dec 5;15(12):1513. doi: 10.3390/ph15121513 (PMC9787935; doi:10.3390/ph15121513)
Supplement: Supplementary file 1 [file pharmaceuticals-15-01513-s001.zip]

Archive with 1 entries (1 files):
- pharmaceuticals-2035816-supplementary.pdf
